# Supplementary material for: Reproductive Biology and Early Life History of the Apodid Sea Cucumber Chiridota laevis
Source: Biology (Basel). 2025 Oct 22;14(11):1471. doi: 10.3390/biology14111471 (PMC12649911; doi:10.3390/biology14111471)
Supplement: Supplementary file 1 [file biology-14-01471-s001.zip]

Archive with 2 entries (2 files):
- biology-3934768-supplementary.pdf
- SJobson_Supplementary video.avi
